# Supplementary material for: A new species of Eumerus (Diptera, Syrphidae) from the Kingdom of Bhutan, the easternmost representative of the bactrianus subgroup
Source: Zookeys. 2020 Jan 27;906:141–51. doi: 10.3897/zookeys.906.48501 (PMC6997240; doi:10.3897/zookeys.906.48501)
Supplement: XML Treatment for Eumerus bactrianus [file zookeys.906.48501-treatment1.xml]

<!DOCTYPE tp:taxon-treatment
  PUBLIC "-//TaxonX//DTD Taxonomic Treatment Publishing DTD v0 20100105//EN" "tax-treatment-NSO.dtd">
<tp:taxon-treatment xmlns:tp="http://www.plazi.org/taxpub"><tp:treatment-meta><kwd-group><label>Taxon classification</label><kwd><named-content xmlns:xlink="http://www.w3.org/1999/xlink" content-type="kingdom">Animalia</named-content></kwd><kwd><named-content xmlns:xlink="http://www.w3.org/1999/xlink" content-type="order">Diptera</named-content></kwd><kwd><named-content xmlns:xlink="http://www.w3.org/1999/xlink" content-type="family">Syrphidae</named-content></kwd></kwd-group><mixed-citation publication-type="journal"><person-group><name><surname>Smit</surname><given-names>John</given-names></name><name><surname>Zeegers</surname><given-names>Theo</given-names></name><name><surname>Dorji</surname><given-names>Phurpa</given-names></name></person-group><article-title>A new species of <italic><tp:taxon-name><tp:taxon-name-part taxon-name-part-type="genus" reg="Eumerus">Eumerus</tp:taxon-name-part></tp:taxon-name></italic> (<tp:taxon-name><tp:taxon-name-part taxon-name-part-type="order">Diptera</tp:taxon-name-part></tp:taxon-name>, <tp:taxon-name><tp:taxon-name-part taxon-name-part-type="family">Syrphidae</tp:taxon-name-part></tp:taxon-name>) from the Kingdom of Bhutan, the easternmost representative of the <italic><tp:taxon-name><tp:taxon-name-part taxon-name-part-type="genus" reg="Eumerus"/><tp:taxon-name-part taxon-name-part-type="species" reg="bactrianus">bactrianus</tp:taxon-name-part></tp:taxon-name></italic> subgroup</article-title><source>Zookeys</source><day>27</day><month>1</month><year>2020</year><volume>906</volume><fpage>141</fpage><lpage>151</lpage><pub-id pub-id-type="doi">10.3897/zookeys.906.48501</pub-id></mixed-citation></tp:treatment-meta><tp:nomenclature><tp:taxon-name><object-id xmlns:xlink="http://www.w3.org/1999/xlink" content-type="arpha" xlink:type="simple">CE66AC74-CCED-527E-95C7-458AC9F624C3</object-id>
            <tp:taxon-name-part taxon-name-part-type="genus" reg="Eumerus">Eumerus</tp:taxon-name-part>
            <tp:taxon-name-part taxon-name-part-type="species" reg="bactrianus">bactrianus</tp:taxon-name-part>
          </tp:taxon-name><tp:taxon-authority>Stackelberg, 1952</tp:taxon-authority></tp:nomenclature><tp:treatment-sec sec-type="material" id="SECID0EZBAE"><title>Material examined.</title><p>Paratype Tajikistan • male; у. Копдара 1100 m, д. ВарзобаТадж., Гуссаковский [Kopdara 1100 m, d. VarzobaTadž., Gussakovskii]; 15 May [19]39 (<named-content xmlns:xlink="http://www.w3.org/1999/xlink" content-type="dwc:institutional_code" xlink:type="simple">ZIN</named-content>).</p></tp:treatment-sec><tp:treatment-sec sec-type="diagnosis" id="SECID0EECAE"><title>Diagnosis.</title><p>Body golden- or bronze-green, often with purple tinge. Legs bronze-green, tip of femora and basal third of tibia as well as tarsomeres 1–4 brightly brownish yellow, apical tarsal segment dark. Metaleg with basotarsomere expanded and short, as longs as second and third segment combined. Basoflagellomere trapezoid (Fig. <xref ref-type="fig" rid="F2">2F</xref>). s4 rectangular, roughly wrinkled, posterolateral narrowly rounded corners with long pile, posteromedially with a deep and sharp notch. Male terminalia figured in <xref ref-type="bibr" rid="B11">Grković et al. (2019</xref>: fig. 7A–D), anterior sustyle lobe elongated, ventral margin of posterior surstyle lobe greatly produced.</p></tp:treatment-sec><tp:treatment-sec><!--Section generated to contain objects referenced in tp:taxon-treatment.--><fig id="F2" position="float" orientation="portrait"><object-id xmlns:xlink="http://www.w3.org/1999/xlink" content-type="doi" xlink:type="simple">10.3897/zookeys.906.48501.figure2</object-id><object-id xmlns:xlink="http://www.w3.org/1999/xlink" content-type="arpha" xlink:type="simple">D09ADB3A-56C2-583D-B27C-1F7B9FB40B80</object-id><label>Figure 2.</label><caption><p><italic><tp:taxon-name><tp:taxon-name-part taxon-name-part-type="genus" reg="Eumerus">Eumerus</tp:taxon-name-part> <tp:taxon-name-part taxon-name-part-type="species" reg="druk">druk</tp:taxon-name-part></tp:taxon-name></italic> Smit, sp. nov., male holotype <bold>A</bold> epandrium, lateral view <bold>B</bold> surstyle lobe, ventral view <bold>C</bold> hypandium, lateral view <bold>D</bold> hypandrium, ventral view <bold>E</bold> fourth sternum. <italic><tp:taxon-name><tp:taxon-name-part taxon-name-part-type="genus" reg="Eumerus">Eumerus</tp:taxon-name-part> <tp:taxon-name-part taxon-name-part-type="species" reg="bactrianus">bactrianus</tp:taxon-name-part></tp:taxon-name></italic> Stackelberg, 1952, male <bold>F</bold> antenna, lateral view. <italic><tp:taxon-name><tp:taxon-name-part taxon-name-part-type="genus" reg="Eumerus">Eumerus</tp:taxon-name-part> <tp:taxon-name-part taxon-name-part-type="species" reg="druk">druk</tp:taxon-name-part></tp:taxon-name></italic> sp. nov. <bold>G</bold> antenna, lateral view. <italic><tp:taxon-name><tp:taxon-name-part taxon-name-part-type="genus" reg="Eumerus">Eumerus</tp:taxon-name-part> <tp:taxon-name-part taxon-name-part-type="species" reg="turanicola">turanicola</tp:taxon-name-part></tp:taxon-name></italic> Stackelberg, 1952, male <bold>H</bold> antenna, lateral view, after (<xref ref-type="bibr" rid="B27">Stackelberg 1952</xref>). <italic><tp:taxon-name><tp:taxon-name-part taxon-name-part-type="genus" reg="Eumerus">Eumerus</tp:taxon-name-part> <tp:taxon-name-part taxon-name-part-type="species" reg="turanicus">turanicus</tp:taxon-name-part></tp:taxon-name></italic> Stackelberg, 1952, male <bold>I</bold> antenna, lateral view, after (<xref ref-type="bibr" rid="B27">Stackelberg 1952</xref>).</p></caption><graphic xmlns:xlink="http://www.w3.org/1999/xlink" xlink:href="zookeys-906-141-g002.jpg" position="float" orientation="portrait" xlink:type="simple" id="oo_374995.jpg"><uri content-type="original_file" xlink:type="simple">https://binary.pensoft.net/fig/374995</uri></graphic></fig></tp:treatment-sec><ref-list><ref id="B27"><mixed-citation xmlns:xlink="http://www.w3.org/1999/xlink" xlink:type="simple"><person-group><name name-style="western"><surname>Stackelberg</surname><given-names>AA</given-names></name></person-group> (<year>1952</year>) <article-title>Novye <tp:taxon-name><tp:taxon-name-part taxon-name-part-type="family">Syrphidae</tp:taxon-name-part></tp:taxon-name> (<tp:taxon-name><tp:taxon-name-part taxon-name-part-type="order">Diptera</tp:taxon-name-part></tp:taxon-name>) palearkticheskoy fauny.</article-title><source>Trudy Zoologicheskogo Instituta Leningrad</source><volume>12</volume>: <fpage>350</fpage>–<lpage>400</lpage>.</mixed-citation></ref><ref id="B11"><mixed-citation xmlns:xlink="http://www.w3.org/1999/xlink" xlink:type="simple"><person-group><name name-style="western"><surname>Grković</surname><given-names>A</given-names></name><name name-style="western"><surname>Van Steenis</surname><given-names>J</given-names></name><name name-style="western"><surname>Kočiš</surname><given-names>Tubić N</given-names></name><name name-style="western"><surname>Nedeljković</surname><given-names>Z</given-names></name><name name-style="western"><surname>Hauser</surname><given-names>M</given-names></name><name name-style="western"><surname>Hayat</surname><given-names>R</given-names></name><name name-style="western"><surname>Demirözer</surname><given-names>O</given-names></name><name name-style="western"><surname>Đan</surname><given-names>M</given-names></name><name name-style="western"><surname>Vujić</surname><given-names>A</given-names></name><name name-style="western"><surname>Radenković</surname><given-names>S</given-names></name></person-group> (<year>2019</year>) <article-title>Revision of the <italic><tp:taxon-name><tp:taxon-name-part taxon-name-part-type="genus"/><tp:taxon-name-part taxon-name-part-type="species">bactrianus</tp:taxon-name-part></tp:taxon-name></italic> subgroup of the genus <italic><tp:taxon-name><tp:taxon-name-part taxon-name-part-type="genus">Eumerus</tp:taxon-name-part></tp:taxon-name></italic> Meigen (<tp:taxon-name><tp:taxon-name-part taxon-name-part-type="order">Diptera</tp:taxon-name-part></tp:taxon-name>: <tp:taxon-name><tp:taxon-name-part taxon-name-part-type="family">Syrphidae</tp:taxon-name-part></tp:taxon-name>) in Europe, inferred from morphological and molecular data with descriptions of three new species.</article-title><source>Arthropod Systematics &amp; Phylogeny</source><volume>77</volume>(<issue>1</issue>): <fpage>21</fpage>–<lpage>37</lpage>.</mixed-citation></ref></ref-list></tp:taxon-treatment>
