# Supplementary material for: A new species of Eumerus (Diptera, Syrphidae) from the Kingdom of Bhutan, the easternmost representative of the bactrianus subgroup
Source: Zookeys. 2020 Jan 27;906:141–51. doi: 10.3897/zookeys.906.48501 (PMC6997240; doi:10.3897/zookeys.906.48501)
Supplement: XML Treatment for Eumerus druk [file zookeys.906.48501-treatment2.xml]

<!DOCTYPE tp:taxon-treatment
  PUBLIC "-//TaxonX//DTD Taxonomic Treatment Publishing DTD v0 20100105//EN" "tax-treatment-NSO.dtd">
<tp:taxon-treatment xmlns:tp="http://www.plazi.org/taxpub"><tp:treatment-meta><kwd-group><label>Taxon classification</label><kwd><named-content xmlns:xlink="http://www.w3.org/1999/xlink" content-type="kingdom">Animalia</named-content></kwd><kwd><named-content xmlns:xlink="http://www.w3.org/1999/xlink" content-type="order">Diptera</named-content></kwd><kwd><named-content xmlns:xlink="http://www.w3.org/1999/xlink" content-type="family">Syrphidae</named-content></kwd></kwd-group><mixed-citation publication-type="journal"><person-group><name><surname>Smit</surname><given-names>John</given-names></name><name><surname>Zeegers</surname><given-names>Theo</given-names></name><name><surname>Dorji</surname><given-names>Phurpa</given-names></name></person-group><article-title>A new species of <italic><tp:taxon-name><tp:taxon-name-part taxon-name-part-type="genus" reg="Eumerus">Eumerus</tp:taxon-name-part></tp:taxon-name></italic> (<tp:taxon-name><tp:taxon-name-part taxon-name-part-type="order">Diptera</tp:taxon-name-part></tp:taxon-name>, <tp:taxon-name><tp:taxon-name-part taxon-name-part-type="family">Syrphidae</tp:taxon-name-part></tp:taxon-name>) from the Kingdom of Bhutan, the easternmost representative of the <italic><tp:taxon-name><tp:taxon-name-part taxon-name-part-type="genus" reg="Eumerus"/><tp:taxon-name-part taxon-name-part-type="species" reg="bactrianus">bactrianus</tp:taxon-name-part></tp:taxon-name></italic> subgroup</article-title><source>Zookeys</source><day>27</day><month>1</month><year>2020</year><volume>906</volume><fpage>141</fpage><lpage>151</lpage><pub-id pub-id-type="doi">10.3897/zookeys.906.48501</pub-id></mixed-citation></tp:treatment-meta><tp:nomenclature><tp:taxon-name><object-id xmlns:xlink="http://www.w3.org/1999/xlink" content-type="arpha" xlink:type="simple">A8F9117E-238E-5B4C-A4BA-B729423A5FDA</object-id>
            <tp:taxon-name-part taxon-name-part-type="genus" reg="Eumerus">Eumerus</tp:taxon-name-part>
            <tp:taxon-name-part taxon-name-part-type="species" reg="druk">druk</tp:taxon-name-part>
            <object-id xmlns:xlink="http://www.w3.org/1999/xlink" content-type="zoobank" xlink:type="simple">http://zoobank.org/5BBC6AD2-F2BF-4726-A26E-6055791AFE79</object-id>
          </tp:taxon-name><tp:taxon-authority>Smit</tp:taxon-authority><tp:taxon-status xmlns:xlink="http://www.w3.org/1999/xlink" xlink:type="simple">sp. nov.</tp:taxon-status><xref ref-type="fig" rid="F1">Figs 1A–F</xref><xref ref-type="fig" rid="F2">, 2A–E, G</xref></tp:nomenclature><tp:treatment-sec sec-type="type locality" id="SECID0EDEAE"><title>Type locality.</title><p>Bhutan, Thimphu.</p></tp:treatment-sec><tp:treatment-sec sec-type="diagnosis" id="SECID0EIEAE"><title>Diagnosis.</title><p>Body golden-coppery, except t2 and t3 medially and t4 basomedially: shiny black amplified by short adpressed black pile. Basoflagellomere rectangular, with a rounded posterior corner. Male: abdomen t3 and t4 laterally with long, silvery, ventrally directed pile; s4 without an incision posteriomedially but medial part of sternite less sclerotized. Basotarsomere of metaleg simple, equal in length to the rest of the tarsomeres. Male terminalia: posterior surstyle lobe with a tuft of long pili just anterior to the bifurcation.</p></tp:treatment-sec><tp:treatment-sec sec-type="description" id="SECID0ENEAE"><title>Description.</title><p><bold>Male.</bold> Length of body (excluding antennae) 7.5–8.5 mm, length of the wing 5.5–6.5 mm. <bold><italic>Head</italic>.</bold> Eyes holoptic, eye contiguity 9–10 ommatidia long, ommatidia near eye contiguity conspicuously larger than those in the posterior part (Fig. <xref ref-type="fig" rid="F1">1E</xref>). Eye margins ventrally slightly divergent. Eye covered with dense white pile; posterior eye margin bare. Face with dense, silvery-white pollinosity and white pile. Frons with golden-yellow pile, intermixed with black pile or even predominantly black pilose on the ocellar triangle. Ocellar triangle isosceles; distance between anterior ocellus and posterior ocelli compared to the distance between both posterior ocelli 1:0.55. Frons with a small pollinose macula anterior to anterior ocellus. Occiput with dense white pollinosity up to about 3/4 dorsally; dorsal part shiny black, with coppery luster. Antenna black; basoflagellomere rectangular (Fig. <xref ref-type="fig" rid="F2">2D</xref>), with a rounded posterior corner. Arista entirely black. Scape and pedicel black, with white pile; black pile dorsally; dorsal pile much shorter than ventral pile.</p><fig id="F1" position="float" orientation="portrait"><object-id xmlns:xlink="http://www.w3.org/1999/xlink" content-type="doi" xlink:type="simple">10.3897/zookeys.906.48501.figure1</object-id><object-id xmlns:xlink="http://www.w3.org/1999/xlink" content-type="arpha" xlink:type="simple">18F186E8-C61A-5D1D-A39C-58002CE3EBFC</object-id><label>Figure 1.</label><caption><p><italic><tp:taxon-name><tp:taxon-name-part taxon-name-part-type="genus" reg="Eumerus">Eumerus</tp:taxon-name-part> <tp:taxon-name-part taxon-name-part-type="species" reg="druk">druk</tp:taxon-name-part></tp:taxon-name></italic> Smit, sp. nov., male holotype <bold>A</bold> lateral view <bold>B</bold> metaleg, lateral view <bold>C</bold> abdomen, lateral view <bold>D</bold> dorsal view <bold>E</bold> head, frontal view. <italic><tp:taxon-name><tp:taxon-name-part taxon-name-part-type="genus" reg="Eumerus">Eumerus</tp:taxon-name-part> <tp:taxon-name-part taxon-name-part-type="species" reg="druk">druk</tp:taxon-name-part></tp:taxon-name></italic> Smit, sp. nov., female paratype <bold>F</bold> lateral view.</p></caption><graphic xmlns:xlink="http://www.w3.org/1999/xlink" xlink:href="zookeys-906-141-g001.jpg" position="float" orientation="portrait" xlink:type="simple" id="oo_374994.jpg"><uri content-type="original_file" xlink:type="simple">https://binary.pensoft.net/fig/374994</uri></graphic></fig><fig id="F2" position="float" orientation="portrait"><object-id xmlns:xlink="http://www.w3.org/1999/xlink" content-type="doi" xlink:type="simple">10.3897/zookeys.906.48501.figure2</object-id><object-id xmlns:xlink="http://www.w3.org/1999/xlink" content-type="arpha" xlink:type="simple">D09ADB3A-56C2-583D-B27C-1F7B9FB40B80</object-id><label>Figure 2.</label><caption><p><italic><tp:taxon-name><tp:taxon-name-part taxon-name-part-type="genus" reg="Eumerus">Eumerus</tp:taxon-name-part> <tp:taxon-name-part taxon-name-part-type="species" reg="druk">druk</tp:taxon-name-part></tp:taxon-name></italic> Smit, sp. nov., male holotype <bold>A</bold> epandrium, lateral view <bold>B</bold> surstyle lobe, ventral view <bold>C</bold> hypandium, lateral view <bold>D</bold> hypandrium, ventral view <bold>E</bold> fourth sternum. <italic><tp:taxon-name><tp:taxon-name-part taxon-name-part-type="genus" reg="Eumerus">Eumerus</tp:taxon-name-part> <tp:taxon-name-part taxon-name-part-type="species" reg="bactrianus">bactrianus</tp:taxon-name-part></tp:taxon-name></italic> Stackelberg, 1952, male <bold>F</bold> antenna, lateral view. <italic><tp:taxon-name><tp:taxon-name-part taxon-name-part-type="genus" reg="Eumerus">Eumerus</tp:taxon-name-part> <tp:taxon-name-part taxon-name-part-type="species" reg="druk">druk</tp:taxon-name-part></tp:taxon-name></italic> sp. nov. <bold>G</bold> antenna, lateral view. <italic><tp:taxon-name><tp:taxon-name-part taxon-name-part-type="genus" reg="Eumerus">Eumerus</tp:taxon-name-part> <tp:taxon-name-part taxon-name-part-type="species" reg="turanicola">turanicola</tp:taxon-name-part></tp:taxon-name></italic> Stackelberg, 1952, male <bold>H</bold> antenna, lateral view, after (<xref ref-type="bibr" rid="B27">Stackelberg 1952</xref>). <italic><tp:taxon-name><tp:taxon-name-part taxon-name-part-type="genus" reg="Eumerus">Eumerus</tp:taxon-name-part> <tp:taxon-name-part taxon-name-part-type="species" reg="turanicus">turanicus</tp:taxon-name-part></tp:taxon-name></italic> Stackelberg, 1952, male <bold>I</bold> antenna, lateral view, after (<xref ref-type="bibr" rid="B27">Stackelberg 1952</xref>).</p></caption><graphic xmlns:xlink="http://www.w3.org/1999/xlink" xlink:href="zookeys-906-141-g002.jpg" position="float" orientation="portrait" xlink:type="simple" id="oo_374995.jpg"><uri content-type="original_file" xlink:type="simple">https://binary.pensoft.net/fig/374995</uri></graphic></fig><p><bold><italic>Thorax</italic>.</bold> Entirely shiny black, with golden luster (Fig. <xref ref-type="fig" rid="F1">1D</xref>). Mesonotum with a pair of white pollinosity vittae covering 3/4 of scutal length. Mesonotum and scutellum covered with golden-yellow pile; clearly longer near the posterior margin of the mesonotum and scutellum. Notopleural suture absent. Scutum next to wing base with a row of strong black setae. Scutellum with a broad rim, somewhat granular. Anepisternum and anepimeron with the same golden luster; katepisternum pollinose, with a small shiny spot dorsally, posterior to tuft of long white pile, ventrally with a few long white pili. <bold><italic>Legs</italic>.</bold> All black, except for the tibiae, which are red on the basal third. Tarsi black, claws bicoloured, red basally, and black apically. Metafemur moderately swollen, slightly curved, with two rows of black setae apicoventrally, 11 on anterior ridge and 11–13 on posterior ridge, long white pile dorsally, about half as long as the maximum width of the femur and even longer white pile ventrally, the longest ones slightly more than 3/4 the maximum width (Fig. <xref ref-type="fig" rid="F1">1B</xref>). Metatibia with a flange of adpressed setae on the basal half, ventrally, followed by a shallow notch, apicoposteriorly with a single row of long light pile, longer than the maximum width of the metatarsus. Basotarsomere of metaleg simple, equal in length to the rest of the tarsomeres. <bold><italic>Wings</italic>.</bold> Hyaline, pterostigma light brown, entirely microtrichose.</p><p><bold><italic>Abdomen</italic>.</bold> Entirely black, parallel sided, t2–4 with oblique maculae of white pollinosity, those on t3 and t4 longer and clearly lunulate (Fig. <xref ref-type="fig" rid="F1">1A</xref>). t2 and t3 shiny black medially, as well as t4 basomedially, laterally with golden-coppery luster (Fig. <xref ref-type="fig" rid="F1">1D</xref>). The black colour in the middle of the tergites is amplified by the short adpressed black pile, light on the pollinose maculae as well as on the lateral sides and the majority of the t4. Abdomen with conspicuous long, silvery, ventrally directed, white pile on the lateral sides of the t3 and t4 (Fig. <xref ref-type="fig" rid="F1">1C</xref>). s4 with long silvery-white pile laterally, distinctly shorter medially, posteromedially without incision, but medial part of sternite less sclerotized (Fig. <xref ref-type="fig" rid="F2">2E</xref>).</p><p><bold><italic>Terminalia</italic></bold> (Fig. <xref ref-type="fig" rid="F2">2A–D</xref>). Posterior lobe of sursylus bifurcate, with a tuft of long light pile just anterior to bifurcation.</p></tp:treatment-sec><tp:treatment-sec sec-type="description" id="SECID0EHLAE"><title>Description of female.</title><p>Similar to male except for the normal sexual dimorphism (Fig. <xref ref-type="fig" rid="F1">1F</xref>). Length of body (excluding antennae) 7 mm, length of the wing 6 mm. <bold><italic>Head</italic>.</bold> Frons with some pollinosity alongside the eye-margin, from the antennae up to the anterior ocellus. Ocellar triangle isosceles, distance between anterior ocellus and posterior ocelli compared to the distance between both posterior ocelli 1:0.88. <bold><italic>Abdomen.</italic></bold> t3 and t4 laterally with slightly longer, silvery and ventrally directed, pile.</p></tp:treatment-sec><tp:treatment-sec sec-type="etymology" id="SECID0EYLAE"><title>Etymology.</title><p>The specific epithet ‘druk’ is Dzongkha (the Sino-Tibetan language spoken in Bhutan) for dragon and refers to the official name of the kingdom: <italic>Druk yul</italic> (country of the Dragon people, or the Land of the Thunder Dragon). It should be treated as a noun in apposition.</p></tp:treatment-sec><tp:treatment-sec sec-type="distribution" id="SECID0EJMAE"><title>Distribution.</title><p>This species is only known from the type series collected at the Royal Botanical Garden in Thimphu, Bhutan, but it likely has a wider distribution in the Himalayas. This is the only Eastern Palaearctic species of the <italic><tp:taxon-name><tp:taxon-name-part taxon-name-part-type="genus" reg="Eumerus"/><tp:taxon-name-part taxon-name-part-type="species" reg="bactrianus">bactrianus</tp:taxon-name-part></tp:taxon-name></italic> subgroup of the <italic><tp:taxon-name><tp:taxon-name-part taxon-name-part-type="genus" reg="Eumerus"/><tp:taxon-name-part taxon-name-part-type="species" reg="strigatus">strigatus</tp:taxon-name-part></tp:taxon-name></italic> species group.</p></tp:treatment-sec><tp:treatment-sec sec-type="material" id="SECID0EDNAE"><title>Examined material.</title><p>Type material. <bold><italic>Holotype</italic></bold> Bhutan • male; Thimphu, Royal Botanical garden; <named-content xmlns:xlink="http://www.w3.org/1999/xlink" content-type="dwc:verbatimCoordinates" xlink:type="simple"><named-content content-type="geo-json" specific-use="{&#34;type&#34;:&#34;Point&#34;,&#34;coordinates&#34;:[89.650000,27.425000]}" id="NCID0EPNAE" xlink:type="simple">27.425N, 89.650E</named-content></named-content>, 2400 m a.s.l.; 26 April 2018; J.T. Smit &amp; Th. Zeegers leg.; RMNH.INS1092470.</p><p><bold><italic>Paratypes</italic></bold> Bhutan • 4 males; same collection data as for holotype • 1 female; same data as for holotype; RMNH.INS1092471.</p><p>The holotype is in good condition and is deposited, together with one male and female paratype in the National Biodiversity Center, Bhutan (<named-content xmlns:xlink="http://www.w3.org/1999/xlink" content-type="dwc:institutional_code" xlink:type="simple">NBCB</named-content>). The remaining three paratype males, as well as the DNA material are stored in the collection of Naturalis Biodiversity Center, the Netherlands (<named-content xmlns:xlink="http://www.w3.org/1999/xlink" content-type="dwc:institutional_code" xlink:type="simple">NBC</named-content>).</p></tp:treatment-sec><tp:treatment-sec sec-type="remarks" id="SECID0EHOAE"><title>Remarks.</title><p>The male of <italic><tp:taxon-name><tp:taxon-name-part taxon-name-part-type="genus" reg="Eumerus">Eumerus</tp:taxon-name-part> <tp:taxon-name-part taxon-name-part-type="species" reg="druk">druk</tp:taxon-name-part></tp:taxon-name></italic> Smit, sp. nov. is easily distinguished from all other species in the <italic><tp:taxon-name><tp:taxon-name-part taxon-name-part-type="genus" reg="Eumerus"/><tp:taxon-name-part taxon-name-part-type="species" reg="bactrianus">bactrianus</tp:taxon-name-part></tp:taxon-name></italic> subgroup by the long, silvery, ventrally directed, pile on the lateral sides of t3 and t4. <italic><tp:taxon-name><tp:taxon-name-part taxon-name-part-type="genus" reg="Eumerus">Eumerus</tp:taxon-name-part> <tp:taxon-name-part taxon-name-part-type="species" reg="banaticus">banaticus</tp:taxon-name-part></tp:taxon-name></italic> has some longer pile on the lateral sides of t4, but this is shorter, not ventrally directed, and not present on t3. Furthermore <italic><tp:taxon-name><tp:taxon-name-part taxon-name-part-type="genus" reg="Eumerus">E.</tp:taxon-name-part> <tp:taxon-name-part taxon-name-part-type="species" reg="banaticus">banaticus</tp:taxon-name-part></tp:taxon-name></italic> is easily distinguished by the lack of pollinose maculae on t4 and by the shape of st4 and the terminalia. <italic><tp:taxon-name><tp:taxon-name-part taxon-name-part-type="genus" reg="Eumerus">Eumerus</tp:taxon-name-part> <tp:taxon-name-part taxon-name-part-type="species" reg="hungaricus">hungaricus</tp:taxon-name-part></tp:taxon-name></italic> Szilády, 1940 and <italic><tp:taxon-name><tp:taxon-name-part taxon-name-part-type="genus" reg="Eumerus">E.</tp:taxon-name-part> <tp:taxon-name-part taxon-name-part-type="species" reg="pulchellus">pulchellus</tp:taxon-name-part></tp:taxon-name></italic> Loew, 1848, which have similar long, ventrally directed pile on t3 and t4, are superficially similar but the pile is much more dense. <italic><tp:taxon-name><tp:taxon-name-part taxon-name-part-type="genus" reg="Eumerus">Eumerus</tp:taxon-name-part> <tp:taxon-name-part taxon-name-part-type="species" reg="druk">druk</tp:taxon-name-part></tp:taxon-name></italic> Smit sp. nov. can easily be distinguished by the bifurcate posterior surstyle lobe. <italic><tp:taxon-name><tp:taxon-name-part taxon-name-part-type="genus" reg="Eumerus">E.</tp:taxon-name-part> <tp:taxon-name-part taxon-name-part-type="species" reg="hungaricus">hungaricus</tp:taxon-name-part></tp:taxon-name></italic> and <italic><tp:taxon-name><tp:taxon-name-part taxon-name-part-type="genus" reg="Eumerus">E.</tp:taxon-name-part> <tp:taxon-name-part taxon-name-part-type="species" reg="pulchellus">pulchellus</tp:taxon-name-part></tp:taxon-name></italic> furthermore lack the golden-coppery luster on the thorax and abdomen of <italic><tp:taxon-name><tp:taxon-name-part taxon-name-part-type="genus" reg="Eumerus">E.</tp:taxon-name-part> <tp:taxon-name-part taxon-name-part-type="species" reg="druk">druk</tp:taxon-name-part></tp:taxon-name></italic>. <italic><tp:taxon-name><tp:taxon-name-part taxon-name-part-type="genus" reg="Eumerus">Eumerus</tp:taxon-name-part> <tp:taxon-name-part taxon-name-part-type="species" reg="pulchellus">pulchellus</tp:taxon-name-part></tp:taxon-name></italic> is a more slender built species, with a more bluish luster, a relatively slender metafemur, the pro- and mesotarsi predominantly light brown, the basoflagellomere orange. <italic><tp:taxon-name><tp:taxon-name-part taxon-name-part-type="genus" reg="Eumerus">Eumerus</tp:taxon-name-part> <tp:taxon-name-part taxon-name-part-type="species" reg="hungaricus">hungaricus</tp:taxon-name-part></tp:taxon-name></italic> is a more black species with less luster, especially on the abdomen, which is predominantly black pilose; s3 is very slender, about 2.5 times longer than wide, and t4 has a yellow posterior margin, medially.</p></tp:treatment-sec><ref-list><ref id="B27"><mixed-citation xmlns:xlink="http://www.w3.org/1999/xlink" xlink:type="simple"><person-group><name name-style="western"><surname>Stackelberg</surname><given-names>AA</given-names></name></person-group> (<year>1952</year>) <article-title>Novye <tp:taxon-name><tp:taxon-name-part taxon-name-part-type="family">Syrphidae</tp:taxon-name-part></tp:taxon-name> (<tp:taxon-name><tp:taxon-name-part taxon-name-part-type="order">Diptera</tp:taxon-name-part></tp:taxon-name>) palearkticheskoy fauny.</article-title><source>Trudy Zoologicheskogo Instituta Leningrad</source><volume>12</volume>: <fpage>350</fpage>–<lpage>400</lpage>.</mixed-citation></ref></ref-list></tp:taxon-treatment>
