# Supplementary material for: A new species of Eumerus (Diptera, Syrphidae) from the Kingdom of Bhutan, the easternmost representative of the bactrianus subgroup
Source: Zookeys. 2020 Jan 27;906:141–51. doi: 10.3897/zookeys.906.48501 (PMC6997240; doi:10.3897/zookeys.906.48501)
Supplement: XML Treatment for Eumerus turanicola [file zookeys.906.48501-treatment3.xml]

<!DOCTYPE tp:taxon-treatment
  PUBLIC "-//TaxonX//DTD Taxonomic Treatment Publishing DTD v0 20100105//EN" "tax-treatment-NSO.dtd">
<tp:taxon-treatment xmlns:tp="http://www.plazi.org/taxpub"><tp:treatment-meta><kwd-group><label>Taxon classification</label><kwd><named-content xmlns:xlink="http://www.w3.org/1999/xlink" content-type="kingdom">Animalia</named-content></kwd><kwd><named-content xmlns:xlink="http://www.w3.org/1999/xlink" content-type="order">Diptera</named-content></kwd><kwd><named-content xmlns:xlink="http://www.w3.org/1999/xlink" content-type="family">Syrphidae</named-content></kwd></kwd-group><mixed-citation publication-type="journal"><person-group><name><surname>Smit</surname><given-names>John</given-names></name><name><surname>Zeegers</surname><given-names>Theo</given-names></name><name><surname>Dorji</surname><given-names>Phurpa</given-names></name></person-group><article-title>A new species of <italic><tp:taxon-name><tp:taxon-name-part taxon-name-part-type="genus" reg="Eumerus">Eumerus</tp:taxon-name-part></tp:taxon-name></italic> (<tp:taxon-name><tp:taxon-name-part taxon-name-part-type="order">Diptera</tp:taxon-name-part></tp:taxon-name>, <tp:taxon-name><tp:taxon-name-part taxon-name-part-type="family">Syrphidae</tp:taxon-name-part></tp:taxon-name>) from the Kingdom of Bhutan, the easternmost representative of the <italic><tp:taxon-name><tp:taxon-name-part taxon-name-part-type="genus" reg="Eumerus"/><tp:taxon-name-part taxon-name-part-type="species" reg="bactrianus">bactrianus</tp:taxon-name-part></tp:taxon-name></italic> subgroup</article-title><source>Zookeys</source><day>27</day><month>1</month><year>2020</year><volume>906</volume><fpage>141</fpage><lpage>151</lpage><pub-id pub-id-type="doi">10.3897/zookeys.906.48501</pub-id></mixed-citation></tp:treatment-meta><tp:nomenclature><tp:taxon-name><object-id xmlns:xlink="http://www.w3.org/1999/xlink" content-type="arpha" xlink:type="simple">B16CCF1C-E566-51D4-AEFD-CFE8A215258A</object-id>
            <tp:taxon-name-part taxon-name-part-type="genus" reg="Eumerus">Eumerus</tp:taxon-name-part>
            <tp:taxon-name-part taxon-name-part-type="species" reg="turanicola">turanicola</tp:taxon-name-part>
          </tp:taxon-name><tp:taxon-authority>Stackelberg, 1952</tp:taxon-authority></tp:nomenclature><tp:treatment-sec sec-type="diagnosis" id="SECID0ETTAE"><title>Diagnosis.</title><p>(based on <xref ref-type="bibr" rid="B27">Stackelberg 1952</xref>). Body golden- or bronze-green. Legs dark bronze-green, tip of the femora, basal half as well as the tips of the tibia and tarsi reddish yellow. Metaleg with basotarsomere not expanded nor shortened, longer than second and third segment combined. Basoflagellomere triangular (Fig. <xref ref-type="fig" rid="F2">2H</xref>). s4 figured by <xref ref-type="bibr" rid="B27">Stackelberg (1952</xref>, 1961), gradually widening posteriorly, with a broad incision posteriomedially, with two sharp angles well below the apex of S4 and two rounded lobes on both sides of the incision. Male terminalia figured by <xref ref-type="bibr" rid="B27">Stackelberg (1952</xref>, 1961), posterior surstyle lobe with a ventral triangular extension.</p></tp:treatment-sec><tp:treatment-sec><!--Section generated to contain objects referenced in tp:taxon-treatment.--><fig id="F2" position="float" orientation="portrait"><object-id xmlns:xlink="http://www.w3.org/1999/xlink" content-type="doi" xlink:type="simple">10.3897/zookeys.906.48501.figure2</object-id><object-id xmlns:xlink="http://www.w3.org/1999/xlink" content-type="arpha" xlink:type="simple">D09ADB3A-56C2-583D-B27C-1F7B9FB40B80</object-id><label>Figure 2.</label><caption><p><italic><tp:taxon-name><tp:taxon-name-part taxon-name-part-type="genus" reg="Eumerus">Eumerus</tp:taxon-name-part> <tp:taxon-name-part taxon-name-part-type="species" reg="druk">druk</tp:taxon-name-part></tp:taxon-name></italic> Smit, sp. nov., male holotype <bold>A</bold> epandrium, lateral view <bold>B</bold> surstyle lobe, ventral view <bold>C</bold> hypandium, lateral view <bold>D</bold> hypandrium, ventral view <bold>E</bold> fourth sternum. <italic><tp:taxon-name><tp:taxon-name-part taxon-name-part-type="genus" reg="Eumerus">Eumerus</tp:taxon-name-part> <tp:taxon-name-part taxon-name-part-type="species" reg="bactrianus">bactrianus</tp:taxon-name-part></tp:taxon-name></italic> Stackelberg, 1952, male <bold>F</bold> antenna, lateral view. <italic><tp:taxon-name><tp:taxon-name-part taxon-name-part-type="genus" reg="Eumerus">Eumerus</tp:taxon-name-part> <tp:taxon-name-part taxon-name-part-type="species" reg="druk">druk</tp:taxon-name-part></tp:taxon-name></italic> sp. nov. <bold>G</bold> antenna, lateral view. <italic><tp:taxon-name><tp:taxon-name-part taxon-name-part-type="genus" reg="Eumerus">Eumerus</tp:taxon-name-part> <tp:taxon-name-part taxon-name-part-type="species" reg="turanicola">turanicola</tp:taxon-name-part></tp:taxon-name></italic> Stackelberg, 1952, male <bold>H</bold> antenna, lateral view, after (<xref ref-type="bibr" rid="B27">Stackelberg 1952</xref>). <italic><tp:taxon-name><tp:taxon-name-part taxon-name-part-type="genus" reg="Eumerus">Eumerus</tp:taxon-name-part> <tp:taxon-name-part taxon-name-part-type="species" reg="turanicus">turanicus</tp:taxon-name-part></tp:taxon-name></italic> Stackelberg, 1952, male <bold>I</bold> antenna, lateral view, after (<xref ref-type="bibr" rid="B27">Stackelberg 1952</xref>).</p></caption><graphic xmlns:xlink="http://www.w3.org/1999/xlink" xlink:href="zookeys-906-141-g002.jpg" position="float" orientation="portrait" xlink:type="simple" id="oo_374995.jpg"><uri content-type="original_file" xlink:type="simple">https://binary.pensoft.net/fig/374995</uri></graphic></fig></tp:treatment-sec><ref-list><ref id="B27"><mixed-citation xmlns:xlink="http://www.w3.org/1999/xlink" xlink:type="simple"><person-group><name name-style="western"><surname>Stackelberg</surname><given-names>AA</given-names></name></person-group> (<year>1952</year>) <article-title>Novye <tp:taxon-name><tp:taxon-name-part taxon-name-part-type="family">Syrphidae</tp:taxon-name-part></tp:taxon-name> (<tp:taxon-name><tp:taxon-name-part taxon-name-part-type="order">Diptera</tp:taxon-name-part></tp:taxon-name>) palearkticheskoy fauny.</article-title><source>Trudy Zoologicheskogo Instituta Leningrad</source><volume>12</volume>: <fpage>350</fpage>–<lpage>400</lpage>.</mixed-citation></ref></ref-list></tp:taxon-treatment>
