# Supplementary material for: A new species of Eumerus (Diptera, Syrphidae) from the Kingdom of Bhutan, the easternmost representative of the bactrianus subgroup
Source: Zookeys. 2020 Jan 27;906:141–51. doi: 10.3897/zookeys.906.48501 (PMC6997240; doi:10.3897/zookeys.906.48501)
Supplement: XML Treatment for Eumerus turanicus [file zookeys.906.48501-treatment4.xml]

<!DOCTYPE tp:taxon-treatment
  PUBLIC "-//TaxonX//DTD Taxonomic Treatment Publishing DTD v0 20100105//EN" "tax-treatment-NSO.dtd">
<tp:taxon-treatment xmlns:tp="http://www.plazi.org/taxpub"><tp:treatment-meta><kwd-group><label>Taxon classification</label><kwd><named-content xmlns:xlink="http://www.w3.org/1999/xlink" content-type="kingdom">Animalia</named-content></kwd><kwd><named-content xmlns:xlink="http://www.w3.org/1999/xlink" content-type="order">Diptera</named-content></kwd><kwd><named-content xmlns:xlink="http://www.w3.org/1999/xlink" content-type="family">Syrphidae</named-content></kwd></kwd-group><mixed-citation publication-type="journal"><person-group><name><surname>Smit</surname><given-names>John</given-names></name><name><surname>Zeegers</surname><given-names>Theo</given-names></name><name><surname>Dorji</surname><given-names>Phurpa</given-names></name></person-group><article-title>A new species of <italic><tp:taxon-name><tp:taxon-name-part taxon-name-part-type="genus" reg="Eumerus">Eumerus</tp:taxon-name-part></tp:taxon-name></italic> (<tp:taxon-name><tp:taxon-name-part taxon-name-part-type="order">Diptera</tp:taxon-name-part></tp:taxon-name>, <tp:taxon-name><tp:taxon-name-part taxon-name-part-type="family">Syrphidae</tp:taxon-name-part></tp:taxon-name>) from the Kingdom of Bhutan, the easternmost representative of the <italic><tp:taxon-name><tp:taxon-name-part taxon-name-part-type="genus" reg="Eumerus"/><tp:taxon-name-part taxon-name-part-type="species" reg="bactrianus">bactrianus</tp:taxon-name-part></tp:taxon-name></italic> subgroup</article-title><source>Zookeys</source><day>27</day><month>1</month><year>2020</year><volume>906</volume><fpage>141</fpage><lpage>151</lpage><pub-id pub-id-type="doi">10.3897/zookeys.906.48501</pub-id></mixed-citation></tp:treatment-meta><tp:nomenclature><tp:taxon-name><object-id xmlns:xlink="http://www.w3.org/1999/xlink" content-type="arpha" xlink:type="simple">5FF80C78-DA82-5EF2-8A38-3C01758EEA2C</object-id>
            <tp:taxon-name-part taxon-name-part-type="genus" reg="Eumerus">Eumerus</tp:taxon-name-part>
            <tp:taxon-name-part taxon-name-part-type="species" reg="turanicus">turanicus</tp:taxon-name-part>
          </tp:taxon-name><tp:taxon-authority>Stackelberg, 1952</tp:taxon-authority></tp:nomenclature><tp:treatment-sec sec-type="diagnosis" id="SECID0EMVAE"><title>Diagnosis.</title><p>(based on <xref ref-type="bibr" rid="B27">Stackelberg 1952</xref>). Body bronze-green. Legs dark bronze green, tip of the femora, basal half as well as the tips of the tibia and tarsi reddish yellow. Metaleg with basotarsomere not expanded nor shortened, longer than second and third segment combined. Basoflagellomere oval-shaped (Fig. <xref ref-type="fig" rid="F2">2I</xref>). s4 figured in <xref ref-type="bibr" rid="B27">Stackelberg (1952</xref>, 1961), gradually narrowing, with an incision posteriomedially, with two rounded, densely pilose angles at the apex of s4, with two rounded, spatulate lobes on both sides of the incision. Male terminalia figured in <xref ref-type="bibr" rid="B27">Stackelberg (1952</xref>, 1961), with dense pilosity on the main branch of the posterior surstyle lobe, cerci with distinct thorn-like projections.</p><sec sec-type="An identification key to the males of the Central and Eastern Palaearctic species of the Eumerus bactrianus subgroup" id="SECID0ECWAE"><title>An identification key to the males of the Central and Eastern Palaearctic species of the <italic><tp:taxon-name><tp:taxon-name-part taxon-name-part-type="genus" reg="Eumerus">Eumerus</tp:taxon-name-part> <tp:taxon-name-part taxon-name-part-type="species" reg="bactrianus">bactrianus</tp:taxon-name-part></tp:taxon-name></italic> subgroup</title><table-wrap content-type="key" position="anchor" orientation="portrait"><table id="TID0E2OAC" rules="all"><tbody><tr><td rowspan="1" colspan="1">1</td><td rowspan="1" colspan="1">All tarsi entirely black. Basoflagellomere rectangular (Fig. <xref ref-type="fig" rid="F2">2G</xref>), with a rounded posterior corner. Abdomen with t2 and t3 shiny black in the middle, amplified by the short adpressed black pile, continuing on the basal part of t4. Abdominal t3 and t4 with long, silvery, ventrally directed, white pile on the lateral sides, s4 without an incision posteriomedially, but middle part of sternite less sclerotized. Terminalia: posterior surstyle lobe with a tuft of long pile just anteriorto the bifurcation</td><td rowspan="1" colspan="1">
                      <bold><italic><tp:taxon-name><tp:taxon-name-part taxon-name-part-type="genus" reg="Eumerus">E.</tp:taxon-name-part> <tp:taxon-name-part taxon-name-part-type="species" reg="druk">druk</tp:taxon-name-part></tp:taxon-name></italic> Smit, sp. nov.</bold>
                    </td></tr><tr><td rowspan="1" colspan="1">–</td><td rowspan="1" colspan="1">Tarsi predominantly reddish-yellow. Basoflagellomere trapezoid, oval or triangular shaped. Abdomen with t2–4 with the same bronze-green luster as laterally. Male: s4 with a clear incision posteromedially and posterior surstyle lobe lacking the tuft of long pili prior to the bifurcation</td><td rowspan="1" colspan="1">
                      <bold>2</bold>
                    </td></tr><tr><td rowspan="1" colspan="1">2</td><td rowspan="1" colspan="1">Basoflagellomere trapezoid (Fig. <xref ref-type="fig" rid="F2">2F</xref>). s4 without lobes on both sides of the posteriomedially incision, with a deep and sharp notch. Terminalia: anterior surstyle lobe elongated, ventral margin of posterior surstyle lobe greatly produced</td><td rowspan="1" colspan="1">
                      <bold><italic><tp:taxon-name><tp:taxon-name-part taxon-name-part-type="genus" reg="Eumerus">E.</tp:taxon-name-part> <tp:taxon-name-part taxon-name-part-type="species" reg="bactrianus">bactrianus</tp:taxon-name-part></tp:taxon-name></italic> Stackelberg</bold>
                    </td></tr><tr><td rowspan="1" colspan="1">–</td><td rowspan="1" colspan="1">Basoflagellomere not trapezoid but oval or triangular. s4 with a deep, angular incision posteriomedially</td><td rowspan="1" colspan="1">
                      <bold>3</bold>
                    </td></tr><tr><td rowspan="1" colspan="1">3</td><td rowspan="1" colspan="1">Basoflagellomere triangular (Fig. <xref ref-type="fig" rid="F2">2H</xref>). s4 gradually widening posteriorly, with a broad incision posteriomedially, with two sharp angles well below the apex of s4 and two rounded lobes on both sides of the incision. Terminalia: posterior surstyle lobe with a ventral triangular extension</td><td rowspan="1" colspan="1">
                      <bold><italic><tp:taxon-name><tp:taxon-name-part taxon-name-part-type="genus" reg="Eumerus">E.</tp:taxon-name-part> <tp:taxon-name-part taxon-name-part-type="species" reg="turanicola">turanicola</tp:taxon-name-part></tp:taxon-name></italic> Stackelberg</bold>
                    </td></tr><tr><td rowspan="1" colspan="1">–</td><td rowspan="1" colspan="1">Basoflagellomere oval (Fig. <xref ref-type="fig" rid="F2">2I</xref>). s4 gradually narrowing posteriorly, with an incision posteriomedially, with two rounded, densely pilose angles at the apex, with two rounded, spatulate lobes on both sides of the incision. Terminalia: with dense pilosity on the main branch of the posterior surstyle lobe, cerci with distinct thorn-like projections</td><td rowspan="1" colspan="1">
                      <bold><italic><tp:taxon-name><tp:taxon-name-part taxon-name-part-type="genus" reg="Eumerus">E.</tp:taxon-name-part> <tp:taxon-name-part taxon-name-part-type="species" reg="turanicus">turanicus</tp:taxon-name-part></tp:taxon-name></italic> Stackelberg</bold>
                    </td></tr></tbody></table></table-wrap></sec></tp:treatment-sec><tp:treatment-sec><!--Section generated to contain objects referenced in tp:taxon-treatment.--><fig id="F2" position="float" orientation="portrait"><object-id xmlns:xlink="http://www.w3.org/1999/xlink" content-type="doi" xlink:type="simple">10.3897/zookeys.906.48501.figure2</object-id><object-id xmlns:xlink="http://www.w3.org/1999/xlink" content-type="arpha" xlink:type="simple">D09ADB3A-56C2-583D-B27C-1F7B9FB40B80</object-id><label>Figure 2.</label><caption><p><italic><tp:taxon-name><tp:taxon-name-part taxon-name-part-type="genus" reg="Eumerus">Eumerus</tp:taxon-name-part> <tp:taxon-name-part taxon-name-part-type="species" reg="druk">druk</tp:taxon-name-part></tp:taxon-name></italic> Smit, sp. nov., male holotype <bold>A</bold> epandrium, lateral view <bold>B</bold> surstyle lobe, ventral view <bold>C</bold> hypandium, lateral view <bold>D</bold> hypandrium, ventral view <bold>E</bold> fourth sternum. <italic><tp:taxon-name><tp:taxon-name-part taxon-name-part-type="genus" reg="Eumerus">Eumerus</tp:taxon-name-part> <tp:taxon-name-part taxon-name-part-type="species" reg="bactrianus">bactrianus</tp:taxon-name-part></tp:taxon-name></italic> Stackelberg, 1952, male <bold>F</bold> antenna, lateral view. <italic><tp:taxon-name><tp:taxon-name-part taxon-name-part-type="genus" reg="Eumerus">Eumerus</tp:taxon-name-part> <tp:taxon-name-part taxon-name-part-type="species" reg="druk">druk</tp:taxon-name-part></tp:taxon-name></italic> sp. nov. <bold>G</bold> antenna, lateral view. <italic><tp:taxon-name><tp:taxon-name-part taxon-name-part-type="genus" reg="Eumerus">Eumerus</tp:taxon-name-part> <tp:taxon-name-part taxon-name-part-type="species" reg="turanicola">turanicola</tp:taxon-name-part></tp:taxon-name></italic> Stackelberg, 1952, male <bold>H</bold> antenna, lateral view, after (<xref ref-type="bibr" rid="B27">Stackelberg 1952</xref>). <italic><tp:taxon-name><tp:taxon-name-part taxon-name-part-type="genus" reg="Eumerus">Eumerus</tp:taxon-name-part> <tp:taxon-name-part taxon-name-part-type="species" reg="turanicus">turanicus</tp:taxon-name-part></tp:taxon-name></italic> Stackelberg, 1952, male <bold>I</bold> antenna, lateral view, after (<xref ref-type="bibr" rid="B27">Stackelberg 1952</xref>).</p></caption><graphic xmlns:xlink="http://www.w3.org/1999/xlink" xlink:href="zookeys-906-141-g002.jpg" position="float" orientation="portrait" xlink:type="simple" id="oo_374995.jpg"><uri content-type="original_file" xlink:type="simple">https://binary.pensoft.net/fig/374995</uri></graphic></fig></tp:treatment-sec><ref-list><ref id="B27"><mixed-citation xmlns:xlink="http://www.w3.org/1999/xlink" xlink:type="simple"><person-group><name name-style="western"><surname>Stackelberg</surname><given-names>AA</given-names></name></person-group> (<year>1952</year>) <article-title>Novye <tp:taxon-name><tp:taxon-name-part taxon-name-part-type="family">Syrphidae</tp:taxon-name-part></tp:taxon-name> (<tp:taxon-name><tp:taxon-name-part taxon-name-part-type="order">Diptera</tp:taxon-name-part></tp:taxon-name>) palearkticheskoy fauny.</article-title><source>Trudy Zoologicheskogo Instituta Leningrad</source><volume>12</volume>: <fpage>350</fpage>–<lpage>400</lpage>.</mixed-citation></ref></ref-list></tp:taxon-treatment>
